# Supplementary material for: Design and Characterization of an RF Applicator for In Vitro Tests of Electromagnetic Hyperthermia
Source: Sensors (Basel). 2022 May 10;22(10):3610. doi: 10.3390/s22103610 (PMC9148047; doi:10.3390/s22103610)
Supplement: Supplementary file 1 [file sensors-22-03610-s001.zip]

Archive with 1 entries (1 files):
- sensors-1696999-supplementary.pdf
